# Supplementary material for: Characterization of oral biomarkers during early healing at augmented dental implant sites
Source: J Periodontal Res. 2024 Aug 1;60(3):206–14. doi: 10.1111/jre.13328 (PMC12024631; doi:10.1111/jre.13328)
Supplement: Supplementary file 1 — Appendix S1 [file JRE-60-206-s001.zip]

Archive with 6 entries (6 files):
- Supplementary Table 1.docx
- Supplementary Table 2.docx
- Supplementary Table 3.docx
- Supplementary Table 4.docx
- Supplementary Table 5.docx
- Supplementary Table 6.docx
